# Supplementary material for: KIN10 promotes stomatal development through stabilization of the SPEECHLESS transcription factor
Source: Nat Commun. 2020 Aug 25;11:4214. doi: 10.1038/s41467-020-18048-w (PMC7447634; doi:10.1038/s41467-020-18048-w)
Supplement: Supplementary file 4 — Source Data [file 41467_2020_18048_MOESM4_ESM.xlsx]

## Sheet: Fig 1a
	Stomatal index of 1/2 MS solid medium grown 10 day old Col-0 seedling under different light intensity with or without 1% Sucrose
	20μM/m2/S			80μM/m2/S			160μM/m2/S
	No Suc (%)	1% Suc (%)		No Suc (%)	1% Suc (%)		No Suc (%)	1% Suc (%)
	22.4242	25.7426		28.7671	28.5714		33.9869	37.931
	21.6561	30.1205		28.5714	32.0513		34.5324	36.6492
	21.0526	22.9167		31.0976	32.1267		36.1842	35
	22.3301	25.641		27.4194	29.0598		34.9315	37.1134
	20.9184	24.1135		27.4611	33		33.3333	36.7232
	20.6897	23.5772		27.1186	30.4833		32.8859	29.6875
	22.8723	24.2991		29.932	30		33.3333	32.3232
	21.2264	24.2553		26.7516	29.2308		32.1918	34.5679
	19.6629	27.0408		29.1339	30.5085		34.6154	35.6436
	20.4819	24.0343		27.7778	28.169		33.7017	32.6425
	22.7273	25		29.3651	28.3898		30.8642	37.2549
	21.3542	30.303		26.5487	26.9076		36.8421	34.0426
	21.608	25.974		28.5714	29.3893		32.9114	33.3333
	22.5275	22.973		28.3019	29.9065		31.4286	34.8259
	22.3301	26.776		27.8195	30.4029		33.3333	33.908
	22.6415	25.3456		27.0115	31.5789		30.5732	32.4675
	21.3018	23.9796		30.4598	27.8481		33.5526	33.9181
	21.6216	25.7485		27.5	28.5088		34.7059	35.6688
	22.1519	25.2941		29.1209	28.8372		35.7143	35.2201
	19.3833	23.166			28.0303

## Sheet: Fig 1b
	Stomatal index of 1/2 MS solid medium grown 10 day old Col-0 seedling under different photoperiod with or without 1% Sucrose
	4/20 photoperiod			12/12 photoperiod			16/8 photoperiod
	No Suc (%)	1% Suc (%)		No Suc (%)	1% Suc (%)		No Suc (%)	1% Suc (%)
	10.7078	13.4146		22.6027	25.8621		28.9474	29.8039
	11.8304	12.973		23.5294	29.375		30.719	28.2528
	8.54701	13.1765		23.1707	27.4854		30.1775	26.484
	10.7914	14.0884		24.2188	29.1139		30.7292	29.771
	9.00901	14.0625		25.9259	29.4118		29.375	29.4372
	11.5226	13.8965		25.4545	27.2222		30.102	31.5574
	10.5832	13.5897		25.3333	26.3959		29.0323	31.4685
	11.7493	16.3265		24.5399	25.641		27.5	29.1339
	10.4072	12.6829		24.7253	27.4194		29.1667	26.9058
	9.07372	14.2529		24.1135	28.125		25.5172	28.2528
	11.6531	12.7604		26.8116	25.974		26.1905	29.249
	8.21643	11.0312		25.4902	27.2222		26.0116	27.2727
	8.99123	12.6984		25.641	25.731		28	27.551
	8.72093	13.4831		25.8065	24.4898		27.5168	30.3797
	9.30233	12.8146		22.973	28.7234		27.3743	29.1815
	9.1133	11.4823		23.0216	28.7425
	10.0671	17.765		25.4098	27.8607
	10.2041	12.6005		23.8095	28.0193
				22.5806	27.7778
				22.4359	29.0323

## Sheet: Fig 1c
	Stomatal index of liquid medium grown 10 day old Col-0 seedling with different type of sugar
	None (%)	Man (%)	Suc (%)	Glc (%)	Fru (%)	G6P (%)	FBP (%)
	20.2703	19.2308	34.9057	25.4545	26.7327	21	24.6377
	19.2982	20.4301	32.7434	23.913	30.2752	19.469	29.0323
	20	19.3798	32.4786	26.6667	28.5714	22.4719	23.4375
	22.0339	18.2609	29.8246	27.5862	33.3333	21.7054	20.2128
	21.8391	20	35.6436	29.2308	21.4286	16.8317	22.7273
	19.1781	15.2381	35.0427	30	33.3333	19.5652	20.5128
	15.0685	13.9785	32.7731	23.2143	32.4561	20.2247	20.6897
	18.3099	15.0794	33.3333	27.5362	31.3953	16.8539	19.1176
	21.25	18	33.3333	27.6596	30	18.2796	18.4615
	15.942	15.2174	30.6818	29.7297	26.8041	18.8119	20.2899
	20.2532	16.8224	40.2062	25.7576	26.7327	14.7368	23.5294
	14.4927	20.4301	38.3838	32.3077	28.5714	19.0476	20
	18.4615	16.9811	33.9623	24.5902	25.3333	20.5479	23.7288
	14.7059	17.1429	31.3043	27.8689	27.1605	20.1923	16.4384
	19.4805	17.2932	31.25	29.3333		15.1163	21.25
	22.2222	15.7025	32.381	30.9859		18.5567	22.7273
	17.9245	13.7931	35.3846	27.6923		19.2771	15.0943
	19.7368	19.3548	38.6364	22.5352		15.534	17.8082
	16.4706	14.9254	31.6832			18.0952	16.092
	19.5402		35.514			26.087

## Sheet: Fig l
	Sucrose effect on percentage of SPCH::nucGFP marked cells
	No Suc (%)	1% Suc (%)
	1.1236	32.6923
	10.2941	32.2314
	7.84314	36.6906
	5.55556	29.6296
	3.15789	28.3333
	5.10204	30.9278
	7.40741	18.5567
	3.61446	34.1085
	2.48447	32.8125
	3.57143	42.1053

## Sheet: Fig m
	Sucrose effect on percentage of SPCH::SPCH-GFP marked cells
	No Suc (%)	1% Suc (%)
	0.442478	14.4737
	0.465116	18.2081
	0.529101	17.6829
	1.04712	12.3123
	0.469484	12.6214
	1.9802	22.1014
	0.478469	22.5225
	0.440529	22.0721
	0.555556	19.764
	1.36054	15.3095
	0.4329	21.0317

## Sheet: Fig n
	Sucrose effect on percentage of pBASL::GFP-BASL marked cells
	No Suc (%)	1% Suc (%)
	5.88235	34.4595
	5.31915	26.8657
	7.59494	39.3258
	5.88235	35.7143
	11.579	38.8889
	7.24638	34.1463
	4.93827	37.415
	7.69231	42.2414
	6.09756	38.75
	4.93827	36.0825
	5.55556	34.9594
	4.22535	30.3571
	7.69231	31.1111
	6.32911	30.6306

## Sheet: Fig o
	Sucrose effect on percentage of pMUTE::MUTE-GFP marked cells
	No Suc (%)	1% Suc (%)
	2.17391	13.125
	2.72727	8.55263
	4.90196	8.75912
	2.22222	8.69565
	1.0989	9.39597
	3.7037	7.14286
	1.44928	9.49721
	2.17391	10.1695
	3.75	7.07965
	2.75229	7.08661
	2.53165	8.40336
	2.32558	13.1313
	3.15789	8.88889
	3.26087	8.4507

## Sheet: Fig 2a
	Stomatal index of KIN10-Ox (Ler) plant which grown on 1/2 MS liquid culture
	Ler			p35S::KIN10-HA-1#			p35S::KIN10-HA-2#
	No Suc (%)	1% Suc (%)		No Suc (%)	1% Suc (%)		No Suc (%)	1% Suc (%)
	12.0219	23.2759		15.508	46.875		11.3861	33.8542
	12.7551	24.5192		9.59596	48.8235		13	27.5862
	11.7925	26.5		9.34959	50.7853		13.7255	32.0652
	12.0536	28.3186		16.568	46.4706		16.8421	22.1805
	11.7021	27.1845		12.3596	39.1534		16.4021	22.2642
	17.5	23.1373		11.1111	29.5454		15.0754	20.9559
	14.9254	26.749		10.3448	40.6393		10.1796	32.7957
	11.7647	19.5833		13.369	41.6216		9.59596	19.3916
	7.94393	25.2381		14.6739	38.3674		13.4021	41.8719
	7.69231	18.3267		11.3402	34.434		16.4557	25.7778
	9.35961	32.4468		6.15385	52.2522		8.73786	39.0351
	7.76256	32.7957		9.47867	48.6911		8.1761	31.0924
	11.282	14.9091		12.1795	37.156		9.33333	29.0476
	11.5607	21.6216		9.93789	33.0232		12.6904	30.5556
	9.88372	18.8755		12.6506
	6.70103	16.3043
	10.0629	16.2791
	9.49721	21.3636
	9.44444	23.8532

## Sheet: Fig 2b
	Stomatal index of KIN10-Ox (Col-0) plant which grown on 1/2 MS liquid culture
	Col-0			p35S::KIN10-myc-1#			p35S::KIN10-myc-2#
	No Suc (%)	1% Suc (%)		No Suc (%)	1% Suc (%)		No Suc (%)	1% Suc (%)
	23.0284	35.5828		19.5652	37.3626		22.2656	42.3841
	21.8978	36.036		22.6923	45.2096		21.6981	44.5545
	22.4657	37.3259		19.7674	42.0749		18.6813	41.0569
	21.6607	37.5		17.7474	40.7801		18.8235	39.6667
	19.1489	41.9558		19.7917	41.115		25.5973	38.7812
	22.6191	40.6626		19.2308	43.9589		22.2581	39.1421
	22.449	34.434		24.1379	41.0828		23.166	40.9091
	22.449	34.0694		21.8487	41.791		21.3559	43.5443
	20.4167	38.0239		22.2642	44.2308		25	40.7285
	22.0395	36.0849		21.0526	42.7119		24.4444	44.1781
	21.4844	42.9878		21.2766	41.3249		21.3333	45.5782
	23.3553	39.2857		23.7288	40.2516		20	39.1566
	19.6296	40.4255		22.3529	42.8571		17.8571	42.6829
	19.7368	42.2951		23.0189	47.5247		18.75	41.3793
	20.2899	37.5		22.4299	53.4884		22.2222	46.9388
	19.2308	41.2844		21.6981	53.9216		22.7723	42.5926
	22.6933	35.2941		21.7391	46.0784		18.3099	46.1538
	19.697	30.7018		24.4224	46.8085		22.2222	46.3918
	21.645	32.3809		22.5806	48.9583		24.1158	41.573
	24.9042	38.6793		24.2424	46.6019		23.2558	45.3608

## Sheet: Fig 2c
	Stomatal index of kin10, kin11 mutant which grown on 1/2 MS liquid culture
	Col-0			kin10			kin11
	No Suc (%)	1% Suc (%)		No Suc (%)	1% Suc (%)		No Suc (%)	1% Suc (%)
	19.6319	39.6601		18.5714	34.0502		13.2867	36.9427
	20.6704	36.0825		14.1612	33.813		21.25	33.0247
	20	34.2857		14.6586	33.6158		16.3978	32.7068
	15.0538	36.4217		15.5211	30.1449		20.2532	33.2
	20.0581	39.9399		20.9135	31.0145		21.1221	34.3042
	19.6347	36.2667		21.2963	31.4286		14.4208	34.139
	17.1004	35.3503		14.9425	30.5949		11.7878	39.726
	18.5022	36.875		14.1827	33.5423		17.1946	29.2419
	16.8421	33.125		12.848	30.7985		14.9184	32.6087
	16.0839	36.3905		23.7179	30.7692		14.9606	29.6667
	20.8914	38.2789		16.1215	34.5455		18.1586	32.2449
	18.9781	35.9736		14.4893	31.9392		18.1818	31.7406
	15.3061	38.2637		16.8182	31.5789		16.7089	24.7619
	20.8955	39.8148		18.1579	30.4636		17.5	34.8315
	17.3469	36.9906		17.5637	30.9091		19.1693	36.7857
	20.0445	33.557		19.4103	31.8182		17.1512	34.6405
	18.6813	36.1345		15.2542	34.5238		16.7598	33.1325
	17.5439	36.9186		17.9372	31.1787		15.051	32.4324
	13.4146	37.1134		16.2025	30.3977		13.9881	31.4394
	17.4603	41.4414		17.6471	32.0359		17.4699	30.3681

[truncated: 58 more sheets: Fig 2f, Fig 3a, Fig 3b, Fig 3c, Fig 3d, Fig 3e, Fig 4b, Fig 4d, Fig 4f, Fig 4g, Fig 5a, Fig 5b, Fig 5c, Fig 5d, Fig 5e, Fig 5f, Fig 5g, S_fig 1a, S_fig 1b, S_fig 2b …]
